# Supplementary material for: Identification, Characterization, and Genomic Analysis of Novel Serratia Temperate Phages from a Gold Mine
Source: Int J Mol Sci. 2020 Sep 13;21(18):6709. doi: 10.3390/ijms21186709 (PMC7556043; doi:10.3390/ijms21186709)
Supplement: Supplementary file 1 [file ijms-21-06709-s001.zip]

Archive with 2 entries (2 files):
- Nowy folder/Supplementary Tables S1 to S9.xlsx
- Nowy folder/SUPPLEMENTARY.pdf
