# Supplementary material for: Identification, Characterization, and Genomic Analysis of Novel Serratia Temperate Phages from a Gold Mine
Source: Int J Mol Sci. 2020 Sep 13;21(18):6709. doi: 10.3390/ijms21186709 (PMC7556043; doi:10.3390/ijms21186709)
Supplement: Supplementary file 1 [file ijms-21-06709-s001.zip › Nowy folder/Supplementary Tables S1 to S9.xlsx]

## Sheet: Arkusz1
					Supplementary materials for
					Identification, Characterization and Genomic Analysis of Novel Serratia Temperate Phages from a Gold Mine
					Katarzyna Bujak, Przemyslaw Decewicz, Jerzy Kaminski, and Monika Radlinska*
					This file includes: Tables S1 to S9 and References

## Sheet: Table S1
Table S1. Characterization of annotated Serratia phage genomes available in the NCBI Viral RefSeq database.
Phage name	Size (bp)	Acc. No.	CDS	tRNA	Temperate	Family	Place of phage isolation	Host name	Place of host isolation	References
					/virulent
2050H1	159631	MF285619	214	0	V	Ackermannviridae	raw sewage	S. marcescens wk2050	clinical samples	[1]
2050H2	39216	MF285620	43	0	V	Podoviridae	no data	no data	no data	Unpublished
2050HW	276025	MF285618	363	0	V	Myoviridae	raw sewage	S. marcescens wk2050	clinical samples	[1]
3M	159398	MH929319	201	2	V	Ackermannviridae	polluted water	S. marcescens 2170c	no data	[2]
BF	357154	NC_041917	550	29	V	Myoviridae	composted grass	S. marcescens UCC2017	composted grass	[3]
CBH8	171175	MF036691	277	15	V	Myoviridae	sewage treatment plant	Serratia sp. ATCC 39006	laboratory strain (originally from channel water)	[4]
CHI14	171175	NC_041996	277	15	V	Myoviridae	sewage treatment plant	Serratia sp. ATCC 39006	laboratory strain (originally from channel water)	[4]
Eta	42724	NC_021563	69	0	T	Siphoviridae	Supernatant of an overnight culture of a S. marcescens ES	S. marcescens CV/rc3 (HER 1311)	Centre de Référence pour les Virus Bactériens Félix d’Hérelle	[5]
IME250	154938	NC_042047	194	4	V	Ackermannviridae	hospital sewage	Serratia rubidaea	clinical samples	[6]
JS26	63971	MN505213	84	0	V	Siphoviridae	no data	Serratia sp. ATCC 39006	laboratory strain (originally from channel water)	[7]
MAM1	157834	NC_020083	201	3	V	Ackermannviridae	sewage treatment plant	S. plymuthica, .S. marcescens, Kluyvera cryocrescens	clinical samples, enviromental samples and laboratory strains	[8]
Moabite	273933	MK994515	338	2	V	Myoviridae	swine farm samples	S. marcescens D1	clinical samples	[9]
MTx	68621	MK618717	103	0	V	Myoviridae	activated sludge	S. marcescens D1	clinical samples	[10]
Muldoon	167547	MN095771	259	4	V	Myoviridae	wastewater treatment plant	S. marcescens D1	clinical samples	[11]
MyoSmar	68745	MN062189	105	0	V	Myoviridae	park pond	S. marcescens D1	clinical samples	[12]
Parlo	62853	MK618715	87	0	T	Podoviridae	pooled swine, fecal and soil	S. marcescens D1	clinical samples	[13]
PCH45	212807	MN334766	225	0	V	Myoviridae	sewage	Serratia sp. ATCC 39006	laboratory strain (originally from channel water)	[14]
PhiZZ30	167484	MT176426	268	9	V	Myoviridae	no data	no data	no data	Unpublished
Pila	38678	MN098329	52	0	V	Podoviridae	municipal wastewater	S. marcescens D1	clinical samples	[15]
PS2	167266	NC_024121	276	4	V	Myoviridae	fishpond water	S. marcescens S2	clinical samples	[16]
Scaap	42969	MH553517	59	0	V	Siphoviridae	activated sludge	S. marcescens	water treatment plant	[17]
Serbin	42882	MK608336	66	0	V	Siphoviridae	pond water	S. marcescens	pond water	[18]
Slocum	112436	MN095770	168	23	V	Siphoviridae	municipal wastewater	S. marcescens D1	clinical samples	[19]
SM9-3Y	39631	KX778611	48	0	V	Podoviridae	raw sewage	S. marcescens	clinical sapmles	[20]
X20	172450	MF036692	279	17	V	Myoviridae	sewage treatment plant	Serratia sp. ATCC 39006	laboratory strain (originally from channel water)	[4]
BZS1	44995	MT843275	74	0	T	Myoviridae	gold and arsenic mine	Serratia sp. OS31	gold and arsenic mine	This work
OS31	42280	MT843276	60	0	T	Siphoviridae	gold and arsenic mine	Serratia sp. OS31	gold and arsenic mine	This work

## Sheet: Table S2
Table S2. Genes located within the vB_SspM_BZS1 phage. Proteins identified by mass spectrometry are highlighted in bold.
ORF no.	Coding region (bp)	Strand	Protein size (aa)	Predicted function
1	75-674	+	199	terminase small subunit
2	646-2625	+	659	terminase large subunit
3	2634-2897	+	87	head-tail adapter
4	2963-4543	+	526	portal protein
5	4540-5400	+	286	head-tail preconnector protease
6	5404-6003	+	199	hypothetical protein
7	6003-6404	+	133	head decoration protein
8	6508-7557	+	349	major capsid protein
9	7559-7981	+	140	hypothetical protein
10	7981-8325	+	114	head-tail joining protein
11	8322-8864	+	180	ATP-binding tail sheath protein
12	8869-9063	+	64	DUF2635 domain-containing protein Mup38
13	9060-10565	+	501	tail sheath protein, Mup39
14	10575-10943	+	122	tail tube protein Mup40
15	10945-11235	+	96	tail assembly chaperone protein Mup41
16	11357-13276	+	639	tape measure protein, Mup42
17	13313-14716	+	467	tail/DNA circulation protein, Mup43
18	14713-15783	+	356	baseplate wedge protein, Mup44
19	15783-16373	+	196	baseplate assembly protein, Mup45
20	16370-16807	+	145	tail protein, Mup46
21	16811-17959	+	382	tail protein, Mup47
22	17956-18630	+	224	tail protein YmfQ family
23	18674-19162	+	162	tail protein
24	19193-20323	-	376	peptidoglycan/LPS O-acetylase
25	20333-20605	-	90	XRE family transcriptional regulator
26	20643-20816	-	57	hypothetical protein
27	20926-23307	+	793	tail fibre/acetylesterase
28	23308-24213	+	301	virion-associated proteina
29	24493-25656	-	387	tyrosine integrase
30	25512-25880	-	122	excisionase
31	25892-26116	-	74	hypothetical protein
32	26038-26700	-	220	DNA methyltransferase MT-A70 family
33	26703-26885	-	60	ANR family transcriptional regulator
34	26901-27281	-	126	hypothetical protein
35	27284-27493	-	69	HigB-like protein
36	27513-27731	-	71	hypothetical protein
37	27747-28016	-	89	hypothetical protein
38	28062-28763	-	233	hypothetical protein
39	28773-29027	-	84	hypothetical protein
40	29028-29564	-	178	hypothetical protein
41	29557-29748	-	63	hypothetical protein
42	29748-30230	-	160	hypothetical protein
43	30249-30518	-	89	hypothetical protein
44	30511-30774	-	87	hypothetical protein
45	30767-30988	-	73	molecular chaperone DnaJ
46	30988-31635	-	215	RNA-binding protein
47	31632-32102	-	156	hypothetical protein
48	32086-32928	-	280	ParB-like protein
49	32932-33168	-	78	hypothetical protein
50	33171-33314	-	47	hypothetical protein
51	33308-33520	-	70	hypothetical protein
52	33926-34054	-	42	hypothetical protein
53	34084-34293	-	69	hypothetical protein
54	34311-34574	-	87	hypothetical protein
55	35111-35851	-	246	repressor protein C
56	35950-36198	+	82	XRE-transcriptional regulator Cro-like
57	36216-36530	+	104	hypothetical protein
58	36539-36811	+	90	hypothetical protein
59	36826-37566	+	246	KilA-N domain-containing protein
60	37556-37738	+	60	DUF4222 domain-containing protein
61	37735-38757	+	340	DNA replication protein O
62	38754-39728	+	324	DUF968 domain-containing protein, HNH endonuclease
63	39725-40081	+	118	endodeoxyribonuclease RusA
64	40078-40782	+	234	antitermination protein Q
65	41046-41453	+	135	lipoprotein RcsF-like protein
66	41621-41917	+	98	holin
67	41919-42449	+	176	lysozyme R
68	42446-42970	+	174	endopeptidase Rz
69	42543-42866	+	107	lipoprotein Rz1 precursor
70	43380-43634	+	84	DNA polymerase III theta subunit
71	43631-43771	+	46	hypothetical protein
72	43813-44457	+	214	hypothetical protein
73	44482-44727	+	81	hypothetical protein
74	44706-44930	+	74	hypothetical protein

## Sheet: Table S3
Table S3. Genes located within the vB_SspS_OS31 phage.
ORF no.	Coding region (bp)	Protein size (aa)	Strand	Possible function
1	263-1660	465	+	tyrosine integrase
2	1657-1872	71	-	excisionase
3	1887-2456	189	-	3'-5' exoribonuclease
4	2532-3065	177	-	hypothetical protein
5	3141-3674	177	-	hypothetical protein
6	3690-3908	72	-	HigB-like protein
7	3905-4723	272	-	ParB-like partition protein
8	4817-5626	269	-	DUF2303 family protein
9	5662-6024	120	-	hypothetical protein
10	6210-6521	103	+	hypothetical protein
11	6396-6533	45	-	hypothetical protein
12	6574-6711	45	-	hypothetical protein
13	6729-6887	52	-	DUF1391 family protein
14	7423-8181	252	-	repressor protein CI
15	8242-8436	64	+	Cro-like transcriptional regulator
16	8513-9022	169	+	repressor protein CII-like
17	9027-9326	99	+	hypothetical protein
18	9515-11041	508	+	DEAD-like helicase
19	11038-12024	328	+	DNA primase
20	12008-12586	192	+	recombination protein NinG
21	12583-13251	222	+	antiterminator Q protein
22	13288-13461	57	+	hypothetical protein
23	13602-14138	178	+	hypothetical protein
24	14138-14632	164	+	hypothetical protein
25	14864-15892	342	+	DNA adenine methyltransferase
26	15973-16314	113	+	holin
27	16301-16735	144	+	lysozyme R
28	16732-17271	179	+	endopeptidase Rz
29	16838-17161	107	+	lipoprotein Rz1 precursor
30	17268-17480	70	+	hypothetical protein
31	17501-17698	65	+	hypothetical protein
32	17805-18050	81	+	hypothetical protein
33	18110-18406	98	+	hypothetical protein
34	18403-18741	112	+	HNH endonuclease
35	18741-18941	66	+	hypothetical protein
36	19160-19624	154	+	terminase small subunit
37	19644-21314	556	+	terminase large subunit
38	21314-22582	422	+	portal protein
39	22600-23280	226	+	prohead protease
40	23282-24445	387	+	major capsid protein
41	24488-24814	108	+	head-tail connector protein
42	24814-25140	108	+	head closure protein
43	25137-25553	138	+	tail protein
44	25550-25897	115	+	DUF3160 domain-containing protein
45	25941-26873	310	-	IS3-like element IS150 family transposase B
46	26798-27310	171	-	IS3-like element IS150 family transposase A
47	27396-28118	240	+	major tail subunit
48	28136-28558	140	+	assembly chaperone
49	28555-28845	96	+	DUF 4035 domain-containing protein
50	28878-32240	1120	+	tail tape measure protein
51	32237-32590	117	+	tail minor protein
52	32599-33351	250	+	tail tip protein L
53	33354-34055	233	+	tail tip protein K
54	34099-34437	112	+	phage protein
55	34476-35090	204	+	tail assembly protein I
56	35151-38498	1115	+	tail tip protein, host specificity J
57	38538-40817	759	+	tail fiber protein
58	40810-41577	255	+	hypothetical protein
59	41600-41839	79	-	hypothetical protein
60	41839-42081	80	-	DinI family protein

## Sheet: Table S4
Table S4. The comparison of vB_SspM_BZS1 and vB_SspS_OS31 phage-encoded proteins with Serratia phages using protein BLAST (1e-10 e-value threshold).
Query	Predicted function	Phage/protein Acc no.	% ident	E-value	Coverage %
PhiBZS1_p02	terminase large subunit	JS26, QGF20868.1	25404	3,15E-18	58
JS26, QGF20868.1	terminase large subunit	PhiBZS1_p02		2,64E-18	75
PhiBZS1_p04	phage portal protein	JS26, QGF20866.1	30577	5,63E-73	95
JS26, QGF20866.1	hypothetical protein	PhiBZS1_p04		6,07E-73	91
PhiBZS1_p05	head-tail preconnector protease	JS26, QGF20871.1	33099	6,40E-48	95
JS26, QGF20871.1	hypothetical protein	PhiBZS1_p05		6,70E-34	64
PhiBZS1_p08	major capsid protein	JS26, QGF20877.1	28797	4,42E-30	86
JS26, QGF20877.1	hypothetical protein	PhiBZS1_p08		4,48E-30	84
PhiBZS1_p35	HigB-like protein	PhiOS31_p06	37097	7,53E-12	90
PhiOS31_p06	HigB-like protein	PhiBZS1_p35			86
PhiBZS1_p038	hypothetical protein	Parlo, QBQ72186.1	88976	1,91E-83	55
Parlo, QBQ72186.1	hypothetical protein	PhiBZS1_p38		2,00E-83	52
PhiBZS1_p45	molecular chaperone DnaJ	Parlo, QBQ72187.1	75	1,83E-29	77
Parlo, QBQ72187.1	molecular chaperone	PhiBZS1_p45		1,78E-29	79
PhiBZS1_p46	RNA-binding protein	Eta, YP_008130315.1	47257	1,38E-53	99
Eta, YP_008130315.1	hypothetical protein	PhiBZS1_p46		1,46E-53	97
PhiBZS1_p48	ParB-like partitioning protein	Eta,YP_008130295.1	55474	7,9E-102	95
Eta,YP_008130295.1	putative parB-like partition protein	PhiBZS1_p48		1,18E-89	99
PhiBZS1_p48	ParB-like partitioning protein	PhiOS31_p07	35484	5,01E-44	89
PhiOS31_p07	ParB-like partitioning protein	PhiBZS1_p48		2,82E-37	90
PhiBZS1_p49	hypothetical protein	Parlo, QBQ72162.1	69014	1,24E-32	88
Parlo, QBQ72162.1	hypothetical protein	PhiBZS1_p49		1,16E-32	97
PhiBZS1_p68	endopeptidase Rz	PhiOS31_p28	77108	1,15E-93	95
PhiOS31_p28	endopeptidase Rz	PhiBZS1_p68		1,18E-93	93
PhiOS31_p07	ParB-like partitioning protein	Eta, YP_008130295.1	31474	1,11E-26	88
Eta, YP_008130295.1	putative parB-like partition protein	PhiOS31_p07			90
PhiOS31_p17	hypothetical protein	Eta, YP_008130291.1	41791	9,88E-15	68
Eta, YP_008130291.1	hypothetical protein	PhiOS31_p17		8,38E-15	80
PhiOS31_p18	DEAD-like helicase	Eta, YP_008130293.1	23,81	1,18E-17	77
Eta, YP_008130293.1	putative helicase	PhiOS31_p18	23853	1,52E-17	62
PhiOS31_p18	DEAD-like helicase	PS2, YP_009030245.1	23,1	3,60E-12	61
PS2, YP_009030245.1	putative split helicase	PhiOS31_p18		3,53E-12	64
PhiOS31_p27	lysozyme R	Eta, YP_008130340.1	51007	5,07E-46	100
Eta, YP_008130340.1	lysin	PhiOS31_p27		5,28E-46	99
PhiOS31_p51	tail minor protein	Scapp, AXH50962.1	40,4	1,20E-57	96
Scapp, AXH50962.1	putative minor tail protein	PhiOS31_p51		1,23E-57	96
PhiOS31_p52	tail tip protein L	Scapp, AXH50963.1	40	1,12E-50	98
Scapp, AXH50963.1	putative minor tail protein	PhiOS31_p52		1,19E-50	92
PhiOS31_p54	phage protein	Scapp, AXH50964.1	43455	7,61E-52	94
Scapp, AXH50964.1	putative minor tail protein	PhiOS31_p54	44792	5,91E-49	97
PhiOS31_p55	tail assembly protein I	Scapp, AXH50965.1	38046	0	86
Scapp, AXH50965.1	putative tail tip fiber protein	PhiOS31_p55		0	87
PhiOS31_p57	tail fibre/acetyltransferase	Serbin, QBQ72942.1	33291	5,5E-107	99
Serbin, QBQ72942.1	putative tail fiber protein	PhiOS31_p57	32997	1,4E-100	99
PhiOS31_p57	tail fibre/acetyltransferase	PhiBZS1_p27	32824	4,46E-11	16

## Sheet: Table S5
Table S5. vConTACT-based neighbors of vB_SspM_BZS1 and vB_SspS_OS31 phages. The table shows the results of proteome-based phages clustering and the resulting assignment of viral clusters and status.
vB_SspM_BZS1 neighbor nodes
Family	vConTACT viral cluster	vConTACT status	Phage name	Host name	Genome accession number	Reference
Myoviridae	194_0	Clustered	Enterobacteria phage phiP27	Escherichia coli ONT:H- strain 2771/97	AJ298298.1	[21]
Myoviridae	-	Outlier	Enterobacteria phage SfI	Shigella flexneri serotype 1a strain 019	JX509734.1	[22]
Myoviridae	194_0	Clustered	Enterobacteria phage SfV	Shigella flexneri	U82619.2	[23]
Myoviridae	194_0	Clustered	Yersinia phage YeP2	Yersinia enterocolitica BJ2014-1008297168	MK733260.1	unpublished
Myoviridae	194_0	Clustered	Yersinia phage YeP3	Yersinia enterocolitica QH2012-y91	MK733261.1	unpublished
Myoviridae	194_0	Clustered	Yersinia phage YeP1	Yersinia enterocolitica BJ2014-1008329276	MK733259.1	unpublished
Myoviridae	-	Overlap (VC_379/VC_385)	Escherichia phage 1720a-02	Escherichia coli strain O174:H21 isolate 1720a	KF030445.1	unpublished
Myoviridae	-	Outlier	Pseudomonas phage DVM-2008	Pseudomonas fluorescens Q8r1-96	EU982300.1	[24]
Myoviridae	30_0	Clustered	Klebsiella phage ST15-VIM1phi2.1	Klebsiella pneumoniae ST15-VIM1	MK448228.1	unpublished
Myoviridae	-	Outlier	Phage NV21	unkown; viral metagenome	MK047641.1	unpublished
Myoviridae	-	Outlier	Pectobacterium phage ZF40	Pectobacterium carotovorum	JQ177065.1	[25]
Myoviridae	194_0	Clustered	Salmonella phage 118970_sal3	Salmonella enterica	KU927493.2	[26]
Myoviridae	194_0	Clustered	Salmonella phage ST64B	Salmonella enterica subsp. enterica ser. Typhimurium	AY055382.1	[27]
Myoviridae	194_0	Clustered	Shigella phage SfII	Shigella flexneri Serotype 2a	KC736978.1	[28]
Myoviridae	194_0	Clustered	Shigella phage SfIV	Shigella flexneri serotype 4av	KC814930.1	[29]
Siphoviridae	75_1	Clustered	Klebsiella phage ST13-OXA48phi12.5	Klebsiella pneumoniae ST13-OXA48	MK714353.1	unpublished
Myoviridae	-	Outlier	vB_SspM_BZS1	Serratia sp. OS31	MT843275	This work
vB_SspS_OS31 neighbor nodes
Family	vConTACT viral cluster	vConTACT status	Phage name	Host name	Genome accession number	References
Siphoviridae	-	Overlap (VC_194/VC_247)	Escherichia virus HK022	Escherichia coli K12	AF069308.1	[30]
Siphoviridae	245_0	Clustered	Burkholderia virus phiE125	Burkholderia thailandensis E125	AF447491.1	[31]
Siphoviridae	282_1	Clustered	Enterobacteria phage BP-4795	Escherichia coli, strain 4795/97, serotype O84:H4	AJ556162.1	[32]
Siphoviridae	245_0	Clustered	Burkholderia virus phi1026b	Burkholderia pseudomallei 1026b	AY453853.1	[33]
Siphoviridae	-	Overlap (VC_279/VC_378)	Klebsiella phage phiKO2	Klebsiella oxytoca	AY374448.1	[34]
Siphoviridae	-	Overlap (VC_194/VC_247/VC_283)	Escherichia virus HK97	Escherichia coli K12	AF069529.1	[30]
Siphoviridae	-	Outlier	Burkholderia phage Bcep176	Burkholderia cepacia	DQ203855.1	unpublished
Siphoviridae	282_1	Clustered	Stx2-converting phage 1717	Escherichia coli O157:H7	FJ188381.1	[35]
Siphoviridae	282_1	Clustered	Enterobacteria phage YYZ-2008	Escherichia coli EC970520 O157:H7	FJ184280.1	unpublished
Siphoviridae	-	Outlier	Burkholderia phage KS9	Burkholderia pyrrocinia strain LMG 21824	FJ982340.1	[36]
Siphoviridae	245_0	Clustered	Burkholderia virus phi6442	Burkholderia pseudomallei	CP000625.2	unpublished
Siphoviridae	-	Outlier	Escherichia phage HK639	Escherichia coli	HM208537.1	unpublished
Siphoviridae	-	Overlap (VC_194/VC_247/VC_283)	Escherichia phage HK75	Escherichia coli K-12	HM173637.1	unpublished
Siphoviridae	-	Outlier	Cronobacter phage phiES15	Cronobacte sakazakii ES15	JQ780327.1	[37]
Siphoviridae	-	Overlap (VC_194/VC_247/VC_283)	Enterobacteria phage HK140	Escherichia coli	JQ086370.1	unpublished
Siphoviridae	-	Overlap (VC_194/VC_247/VC_283)	Enterobacteria phage HK633	Escherichia coli	JQ086377.1	unpublished
Siphoviridae	-	Overlap (VC_377/VC_379/VC_385)	Enterobacteria phage mEp237	Escherichia coli	JQ182730.1	unpublished
Siphoviridae	-	Overlap (VC_194/VC_247/VC_283)	Enterobacteria phage HK542	Escherichia coli	JQ086373.1	unpublished
Siphoviridae	-	Overlap (VC_194/VC_247/VC_283)	Enterobacteria phage HK446	Escherichia coli	JQ086372.1	unpublished
Siphoviridae	-	Overlap (VC_194/VC_247/VC_283)	Enterobacteria phage mEpX1	Escherichia coli	JQ182727.1	unpublished
Siphoviridae	-	Overlap (VC_194/VC_247/VC_283)	Enterobacterial phage mEp234	Escherichia coli	JQ182732.1	unpublished
Siphoviridae	-	Overlap (VC_377/VC_379/VC_385)	Enterobacteria phage HK225	Escherichia coli	JQ086371.1	unpublished
Siphoviridae	-	Overlap (VC_194/VC_247/VC_283)	Enterobacteria phage HK544	Escherichia coli	JQ086374.1	unpublished
Siphoviridae	-	Overlap (VC_194/VC_247/VC_283)	Enterobacteria phage mEp235	Escherichia coli	JQ182731.1	unpublished
Siphoviridae	-	Overlap (VC_194/VC_247/VC_283)	Enterobacteria phage mEpX2	Escherichia coli	JQ182726.1	unpublished
Siphoviridae	196_0	Clustered	Enterobacterial phage mEp390	Escherichia coli	JQ182729.1	unpublished
Siphoviridae	-	Overlap (VC_194/VC_247/VC_283)	Enterobacteria phage HK106	Escherichia coli	JQ086369.1	unpublished
Siphoviridae	196_0	Clustered	Cronobacter phage ENT39118	Cronobacter sakazakii	HQ201307.1	[38]
Siphoviridae	282_1	Clustered	Enterobacteria phage 2851	Escherichia coli O157:H7 strain CB2851	FM180578.1	[39]
Siphoviridae	282_1	Clustered	Stx2-converting phage Stx2a_F349	Escherichia coli O157:H7 strain F349	AP012530.1	[40]
Siphoviridae	282_0	Clustered	Stx2-converting phage Stx2a_1447	Escherichia coli O157:H7 strain 1447	AP012536.1	[40]
Siphoviridae	282_0	Clustered	Stx2-converting phage Stx2a_WGPS2	Escherichia coli O157:H7 strain 980938	AP012537.1	[40]
Siphoviridae	282_1	Clustered	Stx2-converting phage Stx2a_WGPS4	Escherichia coli O157:H7 strain 990281	AP012538.1	[40]
Siphoviridae	282_1	Clustered	Stx2-converting phage Stx2a_WGPS6	Escherichia coli O157:H7 strain 990570	AP012539.1	[40]
Siphoviridae	282_1	Clustered	Stx2-converting phage Stx2a_WGPS8	Escherichia coli O157:H7 strain 982243	AP012540.1	[40]
Siphoviridae	196_0	Clustered	Klebsiella phage 1 LV-2017	Klebsiella pneumoniae KH43	KY271401.1	[41]
Siphoviridae	196_0	Clustered	Morganella phage IME1369_02	Morganella morganii IME1369	KY653119.1	unpublished
Siphoviridae	-	Overlap (VC_194/VC_247/VC_283)	Escherichia phage ECP1	Escherichia coli MG1655	KY979108.1	unpublished
Siphoviridae	282_1	Clustered	Escherichia phage JLK-2012	Escherichia coli O55:H7 str. DEC5E	JQ347801.1	[42]
Siphoviridae	196_0	Clustered	Escherichia phage phi467	Escherichia coli strain EF467	LN997803.1	unpublished
Siphoviridae	-	Outlier	Salmonella phage FSL SP-016	Salmonella enterica	KC139516.1	[43]
Siphoviridae	196_0	Clustered	Aeromonas phage AsXd-1	Aeromonas salmonicida	MH178096.1	[44]
Siphoviridae	-	Outlier	Escherichia phage PHB10	Escherichia coli	MK524177.1	[45]
Siphoviridae	196_0	Clustered	Klebsiella phage ST13-OXA48phi12.2	Klebsiella pneumoniae ST13-OXA48	MK422452.1	[46]
Siphoviridae	196_0	Clustered	Klebsiella phage ST899-OXA48phi17.2	Klebsiella pneumoniae ST899-OXA48	MK433583.1	[46]
Siphoviridae	196_0	Clustered	Klebsiella phage ST147-VIM1phi7.2	Klebsiella pneumoniae ST147-VIM1	MK448232.1	[46]
Siphoviridae	-	Overlap (VC_43/VC_197)	Klebsiella phage ST13-OXA48phi12.4	Klebsiella pneumoniae ST13-OXA48	MK422450.1	[46]
Siphoviridae	196_0	Clustered	Klebsiella phage ST101-KPC2phi6.3	Klebsiella pneumoniae ST101-KPC2	MK416017.1	[46]
Siphoviridae	-	Outlier	Bordetella phage vB_BbrS_PHB09	Bordetella bronchiseptica Bb01	MN103401.1	[47]
Siphoviridae	196_0	Clustered	Enterobacter phage LAU1	Enterobacter hormaechei subsp. xiangfangensis	MN688132.1	unpublished
Siphoviridae	196_0	Clustered	vB_SspS_OS31	Serratia sp. OS31	MT843276	This work

## Sheet: Table S6
Table S6. The comparison of vB_SspS_OS31 proteins with other phages. The comparison was based on BLASTP searches with e-value ≤1e-15 and query coverage of HSP ≥75%. Results above the thresholds were marked as significantly similar and the cell in the table was marked with a number (1), otherwise the cell was left empty.
vB_SspS_OS31	HQ201307.1	JQ182729.1	KY271401.1	KY653119.1	LN997803.1	MH178096.1	MK416017.1	MK422452.1	MK433583.1	MK448232.1	MN688132.1	Total amount
PhiOS31_p03 3'-5' exoribonuclease				1				1				2
PhiOS31_p06 HigB-like protein						1						1
PhiOS31_p07 ParB-like partition protein		1						1				2
PhiOS31_p08 DUF2303 family protein								1				1
PhiOS31_p09 hypothetical protein								1				1
PhiOS31_p14 repressor protein CI	1	1		1			1	1				5
PhiOS31_p17 hypothetical protein					1							1
PhiOS31_p18 DEAD-like helicase	1				1			1				3
PhiOS31_p19 DNA primase	1				1			1				3
PhiOS31_p25 DNA adenine methyltransferase				1								1
PhiOS31_p27 lysozyme R				1	1							2
PhiOS31_p34 HNH endonuclease	1	1				1			1	1		5
PhiOS31_p36 terminase small subunit			1	1	1			1	1	1		6
PhiOS31_p37 terminase large subunit	1	1	1	1	1	1	1	1	1	1	1	11
PhiOS31_p38 portal protein	1	1	1	1	1	1	1	1	1	1	1	11
PhiOS31_p39 prohead protease	1	1			1	1	1				1	6
PhiOS31_p40 major capsid protein	1	1				1			1	1	1	6
PhiOS31_p41 head-tail connector protein	1	1				1					1	4
PhiOS31_p42 head closure protein	1	1	1	1	1	1	1	1	1	1	1	11
PhiOS31_p43 tail protein	1	1	1	1		1	1	1	1	1	1	10
PhiOS31_p44 DUF3160 domain-containing protein	1	1		1	1	1	1	1	1	1	1	10
PhiOS31_p48 assembly chaperone	1	1	1	1	1	1	1	1	1	1	1	11
PhiOS31_p49 DUF 4035 domain-containing protein		1	1	1	1	1	1	1	1	1	1	10
PhiOS31_p50 tail tape measure protein	1	1			1							3
PhiOS31_p51 tail minor protein		1		1		1					1	4
PhiOS31_p52 tail tip protein L	1	1		1	1	1					1	6
PhiOS31_p53 tail tip protein K	1	1		1		1					1	5
PhiOS31_p55 tail assembly protein I	1	1		1		1					1	5
PhiOS31_p56 tail tip protein, host specificity J		1		1		1					1	4
PhiOS31_p60 DinI family protein		1				1						2
Total amount	17	20	7	17	14	18	9	15	10	10	15	152

## Sheet: Table S7
Table S7. Prophages identified within bacterial genomes similar to vB_SspM_BZS1 and vB_SspS_OS31 (minimum query coverage 24% threshold). When the nucleotide sequence of a prophage predicted by us, overlapped the prophage regions determined by authors of publications appropriate coordinates were introduced in the References column.
Host	Genome acc. no (coordinates)	Family	Size (bp)	GC %	CDS	Integration site	Query Coverage, identities	References
Prophages similar to BZS1
Pectobacterium parmentieri IFB5605	CP026984.1 (1406812-1449822)	Myoviridae	43011	47.8	56	tRNA-Arg(tct) ATGGTACGCCCTACAGGGCTCGAACCTGTGACCTACGGCTTAGAAG	Query Coverage: 37%	[48], 1393802 - 1457622
							Identities: 75%
Serratia marcescens 4201	CP047679.1 (1216827-1261080)	Myoviridae	44254	52.1	60	TTCCAGTTACGAA	Query Coverage: 48%	Unpublished
							Identities: 81%
Serratia marcescens EL1	CP027796.1 (5072061-5116746)	Myoviridae	44868	52	59	tRNA-Leu(taa) ATTTAAAATCCCTCGGCTTATGGCTGTGCGGGTTCAAGTCCCGCCCCGGGTACCAGGGAACAAAAATACCGAATAATCAAAGCAATAAGTAGTAATGTCGTAGACCGCCGAGAGGCGGTTTTTTTGTTT	Query Coverage: 51%	Unpublished
							Identities: 82,4%
Serratia marcescens KS10	CP027798.1 (2825136-2869821)	Myoviridae	45686	52	59	tRNA-Leu(taa) ATTTAAAATCCCTCGGCTTATGGCTGTGCGGGTTCAAGTCCCGCCCCGGGTACCAGGGAACAAAAATACCGAATAATCAAAGCAATAAGTAGTAATGTCGTAGACCGCCGAGAGGCGGTTTTTTTGTTT	Query Coverage: 51%	Unpublished
							Identities: 82,41%
Serratia marcescens SmUNAM836	CP012685.1 (3321604-3366650)	Myoviridae	45047	52.3	56	ferredoxin-like protein YfhL GCTCGCACATGTCGCAGTTGAT	Query Coverage: 52%	[49], 3321802-3366386
							Identities: 82,44%
Serratia marcescens WVU-001	CP041122.1 (1032870-1079228)	Myoviridae	46359	52	64	CATCAGACTGTTTCTCTGATGCT	Query Coverage: 50%	Unpublished
							Identities: 81,84%
Serratia marcescens WVU-003	CP041124.1 (1032870-1079228)	Myoviridae	46359	52	64	CATCAGACTGTTTCTCTGATGCT	Query Coverage: 50%	Unpublished
							Identities: 81,84%
Serratia sp. 1D1416 pp1	CP032738.1 (4585981-4632239)	Myoviridae	46259	52.7	69	AAAAAAAGCCCCGGCAAAACGCCGG	Query Coverage: 49%	[50]
							Identities: 86,3%
Escherichia coli CV839-15	CP024978.1 (4348878 – 4394136)	Myoviridae	45259	52.1	65	DUF72 domain-containing protein CACGCAGTTAAAGTGGCGGGC	Query Coverage: 34%	[51]
							Identities: 70,92%
Prophages similar to OS31
Serratia liquefaciens ATCC 27592	CP006252.1 (3958703-4001776)	Siphoviridae	43074	49.3	52	ferredoxin-like protein YfhL TCGCACATGTCGCAGTTGATGCA	Query Coverage: 47%	[52]
							Identities: 93,29%
Serratia liquefaciens FG3	CP033893.1 (4127044-4168355)	Siphoviridae	41312	52.4	55	protein EttA GGTATAGACGTATTGAGCCACGGTGCTCTA	Query Coverage: 44%	[53]
							Identities: 92,28%
Serratia liquefaciens JL02	CP048043.1 (4016455-4068130)	Siphoviridae	51676	51	58	TTGCGGGCTTTTTTGTGTCTGTAG	Query Coverage: 47%	Unpublished
							Identities: 93,37%
Serratia liquefaciens S1	CP048784.1 (4015813-4058542)	Siphoviridae	42730	49.9	50	ferredoxin-like protein YfhL TCGCACATGTCGCAGTTGAT	Query Coverage: 45%	[54]
							Identities: 93%
Serratia marcescens AR_0091	CP027533.1 (3057431-3099123)	Siphoviridae	41693	52.2	53	GTAATCGTGAATGTA	Query Coverage: 41%	Unpublished
							Identities: 83,7%
Serratia marcescens AR_0130	CP028947.1 (3408429-3448305)	Myoviridae	39877	51	54	GTAATCGTGAATGTA	Query Coverage: 24%	Unpublished
							Identities: 83,78%
Serratia marcescens AS1	CP010584.1 (1760327-1802678)	Siphoviridae	42352	52.4	49	ferredoxin-like protein YfhL CGCACATGTCGCAGTTGAT	Query Coverage: 36%	[55]
							Identities: 84,7%
Serratia marcescens B3R3	CP013046.2 (3636385-3679019)	Siphoviridae	42640	52.3	58	GTAATCGTGAATGTA	Query Coverage: 37%	Unpublished
							Identities: 84,63%
Serratia marcescens FDAARGOS_65	CP026050.1 (4195148-4236021)	Myoviridae	40874	52.8	50	ferredoxin-like protein YfhL TCGCACATATCGCAGTTGATGCA	Query Coverage: 29%	Unpublished
							Identities: 83,59%
Serratia marcescens SmUNAM836	CP012685.1 (3321604-3366650)	Myoviridae	45047	52.3	56	ferredoxin-like protein YfhL GCTCGCACATGTCGCAGTTGAT	Query Coverage: 29%	3321802-3366386
							Identities: 84,92%
Serratia plymuthica 4Rx13	CP006250.1 (4060625-4104885)	Siphoviridae	44281	49.4	44	ferredoxin-like protein YfhL GCTCGCACATATCGCAGTTGATGCA	Query Coverage: 60%	[56], 4060600 – 4104861
							Identities: 88,41%
Serratia quinivorans PKL12	CP038467.1 (4692222-4730406)	Siphoviridae	38185	52.1	53	tRNA-Gly(tcc) TGGTGGAGCTGGGGGGATTTGAACCC	Query Coverage: 53%	Unpublished
							Identities: 95,33%
Serratia sp. 1D1416 pp2	CP032738.1 (2691003-2735611)	Siphoviridae	44609	51.6	55	tRNA-Arg(tct) TGGTACGCCCTACAGGGCTCGAACCTGTGACCTACGGCTTAGAAGG	Query Coverage: 38%	[50]
							Identities: 86,13%
Serratia sp. JKS000199	LT907843.1 (3196614-3235487)	Siphoviridae	38874	52.6	46	ferredoxin-like protein YfhL CGCACATGTCGCAGTTGAT	Query Coverage: 36%	Unpublished
							Identities: 84,24%

## Sheet: Table S8
Table S8. List of strains used in this study. All the strains are included in the collection of microorganisms of the Institute of Microbiology at the University of Warsaw (Poland).
Strain	Source of isolation	Use in this study	Source/ References
Escherichia coli TOP10F’	laboratory strain	Host strain for gene cloning	Invitrogen, Waltham, MA, USA
E. coli ER2566	laboratory strain	Host strain for gene expression	New England BioLabs, Ipswich, MA
E. coli ER2929 Dam-	laboratory strain	Host strain for gene expression	[57]
Serratia sp. OS31	gold and arsenic mine	Host strain for BZS1	Obtained from Ł. Drewniak
Serratia sp. BZSmr3	gold and arsenic mine	as a potential host for phages	This work
Serratia sp. BZSmr6	gold and arsenic mine	as a potential host for phages	This work
Yesinia enterolitica 2/O:9	clinical strain	as a potential host for phages	[58]
Escherichia coli strain 211_ECOL	clinical strain	as a potential host for phages	[59]
Serratia macescens strain 666_SMAR	clinical strain	as a potential host for phages	[59]
Serratia macescens MK	food products	as a potential host for phages	Obtained from D. Korsak
Salmonella enterica ser. Typhimurium 2119	food products	as a potential host for phages	Obtained from D. Korsak
Salmonella infantis 2182	food products	as a potential host for phages	Obtained from D. Korsak
Salmonella enterica ser. Virchow 2157	food products	as a potential host for phages	Obtained from D. Korsak
Salmonella enterica ser. Saintpaul 2015	food products	as a potential host for phages	Obtained from D. Korsak
Salmonella enterica ser. Enteritidis 1740	food products	as a potential host for phages	Obtained from D. Korsak
Salmonella sp. type Oranienburg 2016	food products	as a potential host for phages	Obtained from D. Korsak
Cronobacter sakazakii MK_1	food products	as a potential host for phages	Obtained from D. Korsak
Cronobacter turicensis MK_3	food products	as a potential host for phages	Obtained from D. Korsak
Cronobacter malonaticus MK_11	food products	as a potential host for phages	Obtained from D. Korsak
Cronobacter dublinensis MK_8	food products	as a potential host for phages	Obtained from D. Korsak
Cronobacter muytjensii MK_5	food products	as a potential host for phages	Obtained from D. Korsak

## Sheet: Table S9
Table S9. Oligonucleotide primers used in this study.
Name of the primer	Primer seqence (5’→3’)1	Restriction site created and used for cloning	Plasmid vector and restriction sites used for cloning	Name of the construct
BZS1attLf	CCTGTCATGAGTGAAATAGCGAGCTCTG	-	pUC/SmaI	pKS_BZS1attL
BZS1attLr	GTTGGGAATCGATAGAAATGGTGCGTAG	-
BZS1attRf	CTATATCTGCATACTGCTGATGAGTCG	-	pUC/SmaI	pKS_BZS1attR
BZS1attRr	GATACGATCGAGAAAGCGACAATGC	-
cosBZS1f	CACCGTGCTCGTATACGTAC	-	pUC/SmaI	pKS_cosBZS1
cosBZS1r	GTTACCTGACTTGTTACCCGAG	-
MetBZS1f	GTTGTTCATATGGCCTATCAACTTATCTATGC	NdeI	pET30a	pET_PhiBZS1_p32
MetBZS1r	GTTGTTCTCGAGGTAGTTCTCTTGCTGTGCTAC	XhoI	NdeI/XhoI
MetOS31f	GTTGTTCATATGTCAATGGTCACAAGCGAAC	NdeI	pET30a	pET_PhiOS31_p25
MetOS31r	GTTGTTCTCGAGGTTACTCGGGAAGATTTCCCG	XhoI	NdeI/XhoI
MinCF	CTCGTTGGTAAGATGCTGGATAAG	-	-	-
MinCr	GCTTATTGTGAAGAGCCATAATACC	-	-	-
MCf	GTCATGAGGGTTATGGTCTTAACC	-	-	-
MCr	GCAAGGCCATCGTAATGCGG	-	-	-

[truncated: 1 more sheets: References]
